# Supplementary material for: Quality of Life Identifies High-Risk Groups in Advanced Rectal Cancer Patients
Source: Healthcare (Basel). 2025 Jul 23;13(15):1782. doi: 10.3390/healthcare13151782 (PMC12345726; doi:10.3390/healthcare13151782)
Supplement: Supplementary file 1 [file healthcare-13-01782-s001.zip]

Archive with 17 entries (16 files):
- Suppl. fig S1_All_Scores_Mean_Values.zip
- Suppl. fig. S2_ sex difference physical functioning.png
- Suppl. fig. S3_ sex difference fatigue.png
- Suppl. fig. S4_Role Functioining.png
- Suppl. fig. S5_Dyspnoea.png
- Suppl. fig. S6_Chemotherapy side effects .png
- Suppl. table S1_p-values.pdf
- Suppl. Table S2_Multivariate analysis of Role functioning, Dyspnoea, Chemotherapy side effects.pdf
- __MACOSX/
- __MACOSX/._Suppl. fig 1_All_Scores_Mean_Values.zip
- __MACOSX/._Suppl. fig. 2_ sex difference physical functioning.png
- __MACOSX/._Suppl. fig. 3_ sex difference fatigue.png
- __MACOSX/._Suppl. fig. 4_Role Functioining.png
- __MACOSX/._Suppl. fig. 5_Dyspnoea.png
- __MACOSX/._Suppl. fig. 6_Chemotherapy side effects .png
- __MACOSX/._Suppl. table 1_p-values.docx
- __MACOSX/._Suppl. Table 2_Multivariate analysis of Role functioning, Dyspnoea, Chemotherapy side effects.docx
